# Supplementary material for: Manipulating transient SOT-MRAM switching dynamics for efficiency improvement and probabilistic switching
Source: Sci Rep. 2025 Oct 31;15:38182. doi: 10.1038/s41598-025-22014-1 (PMC12578803; doi:10.1038/s41598-025-22014-1)
Supplement: Supplementary file 1 — Supplementary Information 1. [file 41598_2025_22014_MOESM1_ESM.zip]

Archive with 8 entries (8 files):
- data/band_comp.csv
- data/chi_smear.csv
- data/effect_of_chi.csv
- data/K2_jitter.csv
- data/negK_clovers.csv
- data/outofplane_clovers.csv
- data/triangles.csv
- data/whirl_adjusted_2.fig
