# Supplementary material for: Manipulating transient SOT-MRAM switching dynamics for efficiency improvement and probabilistic switching
Source: Sci Rep. 2025 Oct 31;15:38182. doi: 10.1038/s41598-025-22014-1 (PMC12578803; doi:10.1038/s41598-025-22014-1)
Supplement: Supplementary file 1 — Supplementary Information 1. [file 41598_2025_22014_MOESM1_ESM.zip › data/band_comp.csv]

tau	eta for > 5% switching chance	eta for > 50% switching chance	eta for > 95% switching chance	tau	lower bound of chaotic regime, T=0	upper bound of chaotic regime, T=0
1	6.508	7.598	9.3	1	7.04	7.85
1.183673469	5.36	6.384	7.878	1.045226131	6.71	7.39
1.367346939	4.334	5.566	6.696	1.090452261	6.42	6.96
1.551020408	3.94	4.854	5.814	1.135678392	6.16	6.56
1.734693878	3.326	4.36	5.28	1.180904523	5.92	5.92
1.918367347	3.056	3.85	4.698	1.226130653	5.7	5.7
2.102040816	2.832	3.446	4.332	1.271356784	5.51	5.51
2.285714286	2.498	3.172	4.01	1.316582915	5.32	5.32
2.469387755	2.418	2.884	3.606	1.361809045	5.16	5.16
2.653061224	2.286	2.69	3.324	1.407035176	5	5
2.836734694	1.964	2.532	3.274	1.452261307	4.86	4.86
3.020408163	1.888	2.378	2.988	1.497487437	4.73	4.73
3.204081633	1.826	2.25	2.764	1.542713568	4.6	4.6
3.387755102	1.732	2.148	2.612	1.587939698	4.49	4.49
3.571428571	1.652	2.008	2.502	1.633165829	4.38	4.38
3.755102041	1.558	1.898	2.352	1.67839196	4.28	4.28
3.93877551	1.5	1.796	2.264	1.72361809	4.19	4.19
4.12244898	1.366	1.706	2.22	1.768844221	4.1	4.1
4.306122449	1.278	1.648	2.08	1.814070352	4.01	4.01
4.489795918	1.252	1.572	2.012	1.859296482	3.67	3.93
4.673469388	1.222	1.532	1.848	1.904522613	3.54	3.85
4.857142857	1.208	1.458	1.784	1.949748744	3.44	3.78
5.040816327	1.176	1.428	1.77	1.994974874	3.33	3.71
5.224489796	1.136	1.37	1.694	2.040201005	3.24	3.65
5.408163265	1.09	1.31	1.672	2.085427136	3.16	3.59
5.591836735	0.97	1.256	1.598	2.130653266	3.08	3.53
5.775510204	0.982	1.238	1.496	2.175879397	3.01	3.47
5.959183673	0.944	1.186	1.476	2.221105528	2.94	3.41
6.142857143	0.926	1.158	1.446	2.266331658	2.87	3.35
6.326530612	0.912	1.126	1.4	2.311557789	2.81	3.3
6.510204082	0.904	1.09	1.372	2.35678392	2.76	3.24
6.693877551	0.89	1.062	1.316	2.40201005	2.7	3.18
6.87755102	0.866	1.026	1.26	2.447236181	2.65	3.12
7.06122449	0.84	1	1.236	2.492462312	2.61	3.05
7.244897959	0.822	0.982	1.222	2.537688442	2.56	2.98
7.428571429	0.788	0.952	1.182	2.582914573	2.52	2.91
7.612244898	0.78	0.94	1.16	2.628140704	2.48	2.82
7.795918367	0.756	0.91	1.14	2.673366834	2.45	2.74
7.979591837	0.752	0.892	1.132	2.718592965	2.41	2.64
8.163265306	0.722	0.868	1.11	2.763819095	2.38	2.54
8.346938776	0.662	0.848	1.07	2.809045226	2.35	2.35
8.530612245	0.646	0.842	1.034	2.854271357	2.32	2.32
8.714285714	0.662	0.808	1.02	2.899497487	2.29	2.29
8.897959184	0.648	0.804	1.014	2.944723618	2.27	2.27
9.081632653	0.632	0.792	0.974	2.989949749	2.24	2.24
9.265306122	0.626	0.774	0.98	3.035175879	2.22	2.22
9.448979592	0.622	0.756	0.956	3.08040201	2.2	2.2
9.632653061	0.616	0.742	0.926	3.125628141	2.18	2.18
9.816326531	0.614	0.73	0.918	3.170854271	2.15	2.15
10	0.614	0.72	0.884	3.216080402	2.14	2.14
				3.261306533	2.12	2.12
				3.306532663	2.1	2.1
				3.351758794	2.08	2.08
				3.396984925	2.07	2.07
				3.442211055	1.93	2.04
				3.487437186	1.89	2.03
				3.532663317	1.85	2.01
				3.577889447	1.82	2
				3.623115578	1.79	1.98
				3.668341709	1.77	1.97
				3.713567839	1.74	1.96
				3.75879397	1.72	1.95
				3.804020101	1.7	1.93
				3.849246231	1.68	1.92
				3.894472362	1.66	1.91
				3.939698492	1.64	1.9
				3.984924623	1.63	1.89
				4.030150754	1.61	1.87
				4.075376884	1.6	1.86
				4.120603015	1.58	1.84
				4.165829146	1.57	1.83
				4.211055276	1.56	1.81
				4.256281407	1.54	1.78
				4.301507538	1.53	1.7
				4.346733668	1.52	1.52
				4.391959799	1.51	1.51
				4.43718593	1.5	1.5
				4.48241206	1.49	1.49
				4.527638191	1.49	1.49
				4.572864322	1.48	1.48
				4.618090452	1.47	1.47
				4.663316583	1.46	1.46
				4.708542714	1.46	1.46
				4.753768844	1.45	1.45
				4.798994975	1.44	1.44
				4.844221106	1.44	1.44
				4.889447236	1.43	1.43
				4.934673367	1.35	1.41
				4.979899497	1.33	1.41
				5.025125628	1.31	1.4
				5.070351759	1.3	1.4
				5.115577889	1.28	1.39
				5.16080402	1.27	1.39
				5.206030151	1.26	1.38
				5.251256281	1.25	1.38
				5.296482412	1.24	1.37
				5.341708543	1.23	1.37
				5.386934673	1.22	1.37
				5.432160804	1.21	1.36
				5.477386935	1.2	1.36
				5.522613065	1.2	1.35
				5.567839196	1.19	1.35
				5.613065327	1.18	1.33
				5.658291457	1.18	1.34
				5.703517588	1.17	1.34
				5.748743719	1.16	1.33
				5.793969849	1.16	1.33
				5.83919598	1.15	1.32
				5.884422111	1.15	1.32
				5.929648241	1.14	1.31
				5.974874372	1.14	1.14
				6.020100503	1.14	1.14
				6.065326633	1.13	1.13
				6.110552764	1.13	1.13
				6.155778894	1.13	1.13
				6.201005025	1.12	1.12
				6.246231156	1.12	1.12
				6.291457286	1.12	1.12
				6.336683417	1.11	1.11
				6.381909548	1.06	1.1
				6.427135678	1.04	1.1
				6.472361809	1.03	1.09
				6.51758794	1.02	1.09
				6.56281407	1.02	1.09
				6.608040201	1.01	1.09
				6.653266332	1	1.08
				6.698492462	0.99	1.08
				6.743718593	0.99	1.08
				6.788944724	0.98	1.08
				6.834170854	0.98	1.05
				6.879396985	0.97	1.05
				6.924623116	0.97	1.07
				6.969849246	0.96	1.07
				7.015075377	0.96	1.07
				7.060301508	0.96	1.06
				7.105527638	0.95	1.05
				7.150753769	0.95	1.05
				7.195979899	0.95	1.06
				7.24120603	0.94	1.06
				7.286432161	0.94	1.05
				7.331658291	0.94	1.02
				7.376884422	0.94	1.04
				7.422110553	0.93	1.05
				7.467336683	0.93	1.05
				7.512562814	0.93	1.02
				7.557788945	0.93	1.03
				7.603015075	0.92	1.04
				7.648241206	0.92	1.04
				7.693467337	0.92	0.92
				7.738693467	0.92	0.92
				7.783919598	0.92	0.92
				7.829145729	0.88	0.88
				7.874371859	0.87	0.9
				7.91959799	0.86	0.9
				7.964824121	0.85	0.9
				8.010050251	0.85	0.9
				8.055276382	0.84	0.9
				8.100502513	0.84	0.9
				8.145728643	0.84	0.87
				8.190954774	0.83	0.87
				8.236180905	0.83	0.88
				8.281407035	0.83	0.88
				8.326633166	0.82	0.88
				8.371859296	0.82	0.89
				8.417085427	0.82	0.89
				8.462311558	0.81	0.89
				8.507537688	0.81	0.86
				8.552763819	0.81	0.86
				8.59798995	0.81	0.87
				8.64321608	0.81	0.88
				8.688442211	0.8	0.88
				8.733668342	0.8	0.86
				8.778894472	0.8	0.87
				8.824120603	0.8	0.84
				8.869346734	0.8	0.88
				8.914572864	0.8	0.88
				8.959798995	0.79	0.86
				9.005025126	0.79	0.86
				9.050251256	0.79	0.87
				9.095477387	0.79	0.87
				9.140703518	0.79	0.87
				9.185929648	0.79	0.86
				9.231155779	0.76	0.86
				9.27638191	0.75	0.87
				9.32160804	0.74	0.87
				9.366834171	0.74	0.87
				9.412060302	0.74	0.86
				9.457286432	0.73	0.76
				9.502512563	0.73	0.76
				9.547738693	0.73	0.77
				9.592964824	0.72	0.77
				9.638190955	0.72	0.77
				9.683417085	0.72	0.77
				9.728643216	0.72	0.77
				9.773869347	0.72	0.77
				9.819095477	0.71	0.76
				9.864321608	0.71	0.76
				9.909547739	0.71	0.76
				9.954773869	0.71	0.75
				10	0.71	0.71
