# Supplementary material for: Manipulating transient SOT-MRAM switching dynamics for efficiency improvement and probabilistic switching
Source: Sci Rep. 2025 Oct 31;15:38182. doi: 10.1038/s41598-025-22014-1 (PMC12578803; doi:10.1038/s41598-025-22014-1)
Supplement: Supplementary file 1 — Supplementary Information 1. [file 41598_2025_22014_MOESM1_ESM.zip › data/chi_smear.csv]

eta (at tau = 7)	% switch, chi = 0	% switch, chi = 1e-4	% switch, chi = 2e-4
0.9	0	0	0.1
0.901758794	0	0	0.2
0.903517588	0	0	0.1
0.905276382	0	0.1	0.2
0.907035176	0	0	0.1
0.90879397	0	0	0.2
0.910552764	0	0	0
0.912311558	0	0	0.1
0.914070352	0	0	0.1
0.915829146	0	0	0.3
0.91758794	0	0	0.3
0.919346734	0	0	0.5
0.921105528	0	0.1	0.7
0.922864322	0	0	0.8
0.924623116	0	0.1	1.7
0.92638191	0	0	1
0.928140704	0	0	1.7
0.929899497	0	0.2	1.2
0.931658291	0	0.1	1.5
0.933417085	0	0.3	1.7
0.935175879	0	0.1	3
0.936934673	0	0.5	3.5
0.938693467	0	0.4	2.1
0.940452261	0	0.2	2.7
0.942211055	0	0.2	3.3
0.943969849	0	0.6	4
0.945728643	0	0.7	4.9
0.947487437	0	1.5	6.5
0.949246231	0	1	6
0.951005025	0	1.8	4.9
0.952763819	0	1.5	6.8
0.954522613	0	1.7	8.5
0.956281407	0	2.8	9.1
0.958040201	0	3	9.7
0.959798995	0	3.8	9.7
0.961557789	0	4.4	13.2
0.963316583	0	3.8	10.6
0.965075377	0	5.3	12.8
0.966834171	0	6.4	13.2
0.968592965	0	7.7	15.6
0.970351759	0	8.7	15.9
0.972110553	0	10	16.5
0.973869347	0	10.1	18.2
0.975628141	0	10.6	19.9
0.977386935	0	12.3	20.5
0.979145729	0	13.5	21.1
0.980904523	0	15.2	23.2
0.982663317	0	16.1	25.4
0.984422111	0	18	24.8
0.986180905	0	18.9	26.6
0.987939698	0	21.6	26
0.989698492	0	22.6	28.4
0.991457286	0	26.3	27.8
0.99321608	0	25.8	28.6
0.994974874	0	28.1	30.9
0.996733668	0	32.1	31.1
0.998492462	0	33.3	33.7
1.000251256	0	32.6	35
1.00201005	0	35.9	36
1.003768844	0	38	35.2
1.005527638	0	38.2	38.7
1.007286432	0	41.3	40.4
1.009045226	0	42.8	40.6
1.01080402	0	41.3	37.9
1.012562814	100	42.5	40.2
1.014321608	100	46.1	43.5
1.016080402	100	46.1	42.5
1.017839196	100	45.5	43.9
1.01959799	100	48.6	44.6
1.021356784	100	51.8	43.7
1.023115578	100	51.4	48.4
1.024874372	100	51.5	45.7
1.026633166	100	54	50.6
1.02839196	100	49.8	48.1
1.030150754	100	53.2	47.6
1.031909548	100	51.1	46.4
1.033668342	100	51.3	48.9
1.035427136	100	56.1	49.6
1.03718593	100	53.8	53.6
1.038944724	100	57.6	51.3
1.040703518	100	53.9	51.7
1.042462312	100	56.7	50.3
1.044221106	100	56.6	51.3
1.045979899	100	54.7	51.3
1.047738693	0	58.1	52
1.049497487	0	55.4	52.2
1.051256281	0	53.2	53.8
1.053015075	0	56.4	52.9
1.054773869	0	53.8	56.2
1.056532663	0	54.7	55.5
1.058291457	0	57.8	55.3
1.060050251	0	56.4	56.2
1.061809045	0	54.2	57.2
1.063567839	0	56.3	57.7
1.065326633	0	57.9	55.3
1.067085427	100	54.4	59.3
1.068844221	100	54.9	58.4
1.070603015	100	54.9	59.9
1.072361809	100	55.9	59.1
1.074120603	100	54.7	60.7
1.075879397	100	56	59
1.077638191	100	56.3	59.4
1.079396985	0	52.3	60.9
1.081155779	0	57.8	59.9
1.082914573	0	56.7	63.7
1.084673367	0	55.3	63
1.086432161	100	56	62.8
1.088190955	100	57.9	64.7
1.089949749	100	57.6	63.2
1.091708543	0	59.6	64
1.093467337	0	57.5	66.8
1.095226131	0	58.6	68.3
1.096984925	100	61.3	67.9
1.098743719	100	60.4	64.3
1.100502513	100	65.8	71.9
1.102261307	100	62.4	71.8
1.104020101	0	66.5	69.8
1.105778894	0	66.2	74.3
1.107537688	0	66.2	71.3
1.109296482	100	66.8	74.6
1.111055276	100	68.3	75
1.11281407	100	70.9	73
1.114572864	0	70.2	77.7
1.116331658	0	72.5	77.4
1.118090452	0	72.1	77.6
1.119849246	0	73.2	77.9
1.12160804	0	73.2	79
1.123366834	100	76.1	78.4
1.125125628	100	78.9	79.8
1.126884422	100	78.3	80.4
1.128643216	100	81.2	80.8
1.13040201	100	82	84
1.132160804	100	82.4	82.8
1.133919598	100	82	84.6
1.135678392	100	84.9	84.3
1.137437186	100	82.7	85.5
1.13919598	100	85.8	86.1
1.140954774	100	86.4	87
1.142713568	100	88.8	87.2
1.144472362	100	87.7	88.8
1.146231156	100	90.2	86.8
1.14798995	100	89.6	87.6
1.149748744	100	90.2	88.8
1.151507538	100	90.2	89
1.153266332	100	93.2	89.8
1.155025126	100	91.9	91.4
1.15678392	100	92.9	89.7
1.158542714	100	94.4	91.9
1.160301508	100	95.5	92.1
1.162060302	100	96	91
1.163819095	100	94.7	92.2
1.165577889	100	94.7	92.7
1.167336683	100	95.2	92.6
1.169095477	100	96.4	93.1
1.170854271	100	95.3	94.5
1.172613065	100	96.8	92.6
1.174371859	100	96.9	94.8
1.176130653	100	97.1	94
1.177889447	100	97.3	95.5
1.179648241	100	97.7	95.4
1.181407035	100	97.7	96.4
1.183165829	100	98	96
1.184924623	100	98.3	96.5
1.186683417	100	99.2	97.5
1.188442211	100	98.9	96.5
1.190201005	100	98.4	97.2
1.191959799	100	99.2	97.3
1.193718593	100	98.7	97.4
1.195477387	100	99.7	97.5
1.197236181	100	99.5	98.6
1.198994975	100	99.5	98.8
1.200753769	100	99.3	98.1
1.202512563	100	99.6	98.6
1.204271357	100	99.8	98.3
1.206030151	100	99.4	98.1
1.207788945	100	99.5	98.6
1.209547739	100	99.9	98.4
1.211306533	100	99.9	98.8
1.213065327	100	99.7	99.2
1.214824121	100	99.7	99.4
1.216582915	100	99.7	99.1
1.218341709	100	100	99.3
1.220100503	100	100	99.4
1.221859296	100	99.9	99.3
1.22361809	100	100	99.3
1.225376884	100	99.9	99.3
1.227135678	100	99.9	99
1.228894472	100	99.9	99.7
1.230653266	100	100	99.7
1.23241206	100	100	99.6
1.234170854	100	99.9	99.6
1.235929648	100	100	99.6
1.237688442	100	100	99.7
1.239447236	100	100	99.7
1.24120603	100	99.9	99.4
1.242964824	100	100	99.8
1.244723618	100	100	99.8
1.246482412	100	100	100
1.248241206	100	100	99.7
1.25	100	100	99.8
