# Supplementary material for: Manipulating transient SOT-MRAM switching dynamics for efficiency improvement and probabilistic switching
Source: Sci Rep. 2025 Oct 31;15:38182. doi: 10.1038/s41598-025-22014-1 (PMC12578803; doi:10.1038/s41598-025-22014-1)
Supplement: Supplementary file 1 — Supplementary Information 1. [file 41598_2025_22014_MOESM1_ESM.zip › data/effect_of_chi.csv]

chi	jitter
1.00E-05	0.001011848
1.05E-05	0.001026229
1.10E-05	0.001060428
1.15E-05	0.001090349
1.20E-05	0.001102836
1.26E-05	0.001138007
1.32E-05	0.001158224
1.38E-05	0.001202439
1.45E-05	0.001203262
1.52E-05	0.001244946
1.59E-05	0.001270395
1.67E-05	0.00130121
1.75E-05	0.001327755
1.83E-05	0.001358039
1.92E-05	0.001385056
2.01E-05	0.001426394
2.10E-05	0.001473518
2.21E-05	0.00150874
2.31E-05	0.001538423
2.42E-05	0.00156187
2.54E-05	0.001596869
2.66E-05	0.001659656
2.78E-05	0.001682459
2.92E-05	0.001713764
3.05E-05	0.00177298
3.20E-05	0.001821386
3.35E-05	0.001857382
3.51E-05	0.00188685
3.68E-05	0.001956236
3.85E-05	0.001986143
4.04E-05	0.00204319
4.23E-05	0.002080287
4.43E-05	0.002119797
4.64E-05	0.002167997
4.86E-05	0.002218142
5.09E-05	0.002289924
5.34E-05	0.002349457
5.59E-05	0.002382434
5.86E-05	0.00243917
6.14E-05	0.002522315
6.43E-05	0.002555288
6.73E-05	0.002606337
7.05E-05	0.002658467
7.39E-05	0.002734259
7.74E-05	0.002800557
8.11E-05	0.002887967
8.50E-05	0.002945322
8.90E-05	0.00300323
9.33E-05	0.003101219
9.77E-05	0.003153676
0.000102353	0.003258744
0.000107227	0.003320761
0.000112332	0.003406556
0.000117681	0.003487155
0.000123285	0.003544165
0.000129155	0.003640568
0.000135305	0.003719009
0.000141747	0.003809881
0.000148497	0.003917065
0.000155568	0.003961472
0.000162975	0.00410911
0.000170735	0.004193183
0.000178865	0.004281869
0.000187382	0.004367777
0.000196304	0.004464155
0.000205651	0.004568274
0.000215443	0.004680319
0.000225702	0.004785753
0.000236449	0.004950327
0.000247708	0.005031647
0.000259502	0.005182096
0.000271859	0.005296653
0.000284804	0.005429873
0.000298365	0.005456418
0.000312572	0.005642303
0.000327455	0.005779604
0.000343047	0.005943235
0.000359381	0.006087084
0.000376494	0.006253981
0.000394421	0.006373415
0.000413201	0.00641356
0.000432876	0.006656988
0.000453488	0.006816261
0.000475081	0.006943234
0.000497702	0.007152497
0.000521401	0.007290023
0.000546228	0.007417685
0.000572237	0.007598787
0.000599484	0.007783399
0.000628029	0.007983245
0.000657933	0.008198437
0.000689261	0.008383659
0.000722081	0.008640637
0.000756463	0.008854472
0.000792483	0.008973463
0.000830218	0.009185649
0.000869749	0.009398556
0.000911163	0.00976299
0.000954548	0.009955663
0.001	0.010054938
