# Supplementary material for: Manipulating transient SOT-MRAM switching dynamics for efficiency improvement and probabilistic switching
Source: Sci Rep. 2025 Oct 31;15:38182. doi: 10.1038/s41598-025-22014-1 (PMC12578803; doi:10.1038/s41598-025-22014-1)
Supplement: Supplementary file 1 — Supplementary Information 1. [file 41598_2025_22014_MOESM1_ESM.zip › data/K2_jitter.csv]

chi	jitter, kappa = 0	jitter, kappa = 0.25	jitter, kappa = 0.5
1.00E-05	0.001015077	0.000924162	0.000784289
1.10E-05	0.001044567	0.000981452	0.000826567
1.21E-05	0.001144448	0.001006875	0.000854596
1.33E-05	0.001200135	0.001068806	0.000908937
1.46E-05	0.001257167	0.00111408	0.000952486
1.60E-05	0.001244713	0.001174373	0.001003046
1.76E-05	0.001384767	0.00122846	0.001055829
1.93E-05	0.001471616	0.00124012	0.001113251
2.12E-05	0.001507401	0.001339743	0.001127386
2.33E-05	0.00149422	0.001368541	0.001186687
2.56E-05	0.001644033	0.001412895	0.001268517
2.81E-05	0.001707856	0.001512554	0.001307257
3.09E-05	0.001819298	0.001623773	0.001352701
3.39E-05	0.001845528	0.001631624	0.00143893
3.73E-05	0.001959776	0.001794976	0.001572189
4.09E-05	0.002066151	0.001824874	0.001563637
4.50E-05	0.002177451	0.001904626	0.001666754
4.94E-05	0.002299745	0.002015309	0.001745418
5.43E-05	0.002397463	0.002204365	0.001815345
5.96E-05	0.002612436	0.002193637	0.001873777
6.55E-05	0.002542681	0.002298477	0.001980917
7.20E-05	0.002734835	0.002508475	0.002062201
7.91E-05	0.002912518	0.002554009	0.002209009
8.69E-05	0.002895747	0.002740426	0.002268484
9.54E-05	0.003198852	0.002799741	0.00241572
0.000104811	0.003321739	0.002986391	0.002517872
0.00011514	0.003467401	0.003129474	0.002729419
0.000126486	0.003556385	0.003243968	0.002776226
0.00013895	0.00384515	0.003406272	0.002970343
0.000152642	0.00384867	0.003573471	0.00305525
0.000167683	0.004177518	0.003812953	0.003258853
0.000184207	0.004323817	0.003969648	0.003357855
0.000202359	0.004673345	0.004142115	0.003552093
0.0002223	0.004728062	0.004315965	0.003687954
0.000244205	0.005168614	0.004546866	0.003915894
0.00026827	0.005306935	0.004823089	0.004073826
0.000294705	0.00559035	0.005152362	0.004203074
0.000323746	0.005912064	0.005170402	0.004484866
0.000355648	0.006023579	0.00556046	0.004703472
0.000390694	0.006581612	0.005800074	0.004895607
0.000429193	0.006713017	0.006058685	0.005191349
0.000471487	0.00691396	0.006415582	0.005401938
0.000517947	0.007316184	0.006756106	0.005567305
0.000568987	0.007745441	0.007196768	0.005926855
0.000625055	0.00821286	0.007151589	0.006212965
0.000686649	0.008503958	0.007608323	0.006689778
0.000754312	0.008813707	0.008144496	0.006870156
0.000828643	0.009263642	0.008331134	0.006986187
0.000910298	0.009715835	0.008638782	0.007279423
0.001	0.01003316	0.00906509	0.007782278
