# Supplementary material for: Manipulating transient SOT-MRAM switching dynamics for efficiency improvement and probabilistic switching
Source: Sci Rep. 2025 Oct 31;15:38182. doi: 10.1038/s41598-025-22014-1 (PMC12578803; doi:10.1038/s41598-025-22014-1)
Supplement: Supplementary file 1 — Supplementary Information 1. [file 41598_2025_22014_MOESM1_ESM.zip › data/negK_clovers.csv]

beta (deg)	eta for tau = 1, K = 1	eta for tau = 1, K = -1	eta for tau = 2, K = 1	eta for tau = 2, K = -1	eta for tau = 5, K = 1	eta for tau = 5, K = -1
-181	5.14	4.59	2.84	2.72	1.335	1.15
-179	5.14	4.59	2.84	2.72	1.335	1.15
-178	4.525	3.81	2.57	2.28	1.23	1.02
-177	4.17	3.37	2.33	2.02	1.15	0.98
-175	3.91	3.06	2.17	1.84	1.09	0.92
-174	3.71	2.82	2.04	1.7	1.04	0.87
-174	3.555	2.63	1.94	1.59	1.01	0.83
-173	3.415	2.48	1.85	1.5	0.97	0.8
-172	3.295	2.35	1.78	1.42	0.95	0.78
-171	3.19	2.23	1.71	1.35	1.01	0.75
-170	3.1	2.13	1.65	1.29	0.985	0.835
-169	3.02	2.04	1.6	1.23	0.97	0.81
-168	2.945	1.96	1.56	1.18	0.955	0.79
-167	2.875	1.89	1.52	1.14	0.94	0.765
-166	2.81	2.12	1.48	1.1	0.92	0.745
-164	2.755	2.105	1.44	1.07	0.91	0.71
-164	2.705	2.08	1.41	1.03	0.9	0.71
-163	2.66	2.055	1.38	1	0.89	0.69
-162	2.615	2.03	1.35	0.98	0.875	0.68
-160	2.575	2.01	1.33	0.95	0.87	0.665
-160	2.535	1.99	1.31	0.93	0.865	0.65
-159	2.5	1.975	1.29	0.9	0.855	0.635
-158	2.47	1.96	1.26	0.88	0.845	0.62
-156	2.44	1.945	1.36	0.86	0.84	0.615
-156	2.415	1.935	1.37	0.85	0.835	0.605
-155	2.385	1.925	1.37	0.83	0.83	0.59
-154	2.37	1.92	1.375	0.81	0.825	0.585
-153	2.345	1.91	1.375	0.8	0.82	0.6
-152	2.325	1.91	1.375	0.78	0.82	0.59
-151	2.31	1.91	1.375	0.77	0.81	0.58
-150	2.295	1.91	1.375	0.76	0.81	0.57
-149	2.285	1.91	1.375	0.74	0.81	0.56
-148	2.275	1.915	1.37	0.73	0.805	0.55
-147	2.265	1.92	1.365	0.72	0.805	0.54
-146	2.255	1.935	1.36	0.71	0.8	0.53
-145	2.255	1.945	1.36	0.7	0.8	0.52
-144	2.255	1.96	1.355	0.69	0.86	0.52
-143	2.26	1.975	1.355	0.69	0.8	0.51
-142	2.55	2	1.35	0.68	0.795	0.5
-141	2.54	2.03	1.345	0.67	0.85	0.5
-140	2.54	2.06	1.345	0.66	0.8	0.49
-139	2.53	2.095	1.34	0.875	0.805	0.48
-137	2.52	2.09	1.34	0.915	0.85	0.48
-137	2.52	2.09	1.34	0.96	0.805	0.47
-136	2.52	2.08	1.335	1.02	0.845	0.47
-135	2.51	2.07	1.335	1.09	0.85	0.46
-133	2.51	2.06	1.335	1.195	0.81	0.46
-133	2.51	2.05	1.335	1.345	0.81	1.1
-132	2.51	2.04	1.335	1.595	0.85	1.45
-131	2.51	2.04	1.34	1.61	0.85	1.45
-130	2.52	2.03	1.34	1.61	0.855	1.45
-129	2.52	NaN	1.34	NaN	0.83	NaN
-128	2.53	NaN	1.345	NaN	0.86	NaN
-127	2.53	NaN	1.345	NaN	0.845	NaN
-126	2.54	NaN	1.355	NaN	0.85	NaN
-124	2.55	NaN	1.355	NaN	0.855	NaN
-124	2.56	NaN	1.36	NaN	0.92	NaN
-123	2.57	NaN	1.37	NaN	0.92	NaN
-122	2.59	NaN	1.375	NaN	0.93	NaN
-121	2.6	NaN	1.38	NaN	0.94	NaN
-119	2.62	NaN	1.385	NaN	0.94	NaN
-119	2.64	NaN	1.395	NaN	0.95	NaN
-118	2.66	NaN	1.41	NaN	0.95	NaN
-117	2.68	NaN	1.42	NaN	0.97	NaN
-116	2.7	NaN	1.43	NaN	0.97	NaN
-114	2.72	NaN	1.445	NaN	0.97	NaN
-114	2.75	NaN	1.46	NaN	0.98	NaN
-113	2.78	NaN	1.48	NaN	0.98	NaN
-112	2.81	NaN	1.5	NaN	1.1	NaN
-111	2.85	NaN	1.52	NaN	1.125	NaN
-110	2.88	NaN	1.55	NaN	1.14	NaN
-108	2.92	NaN	1.88	NaN	1.155	NaN
-108	2.97	NaN	1.9	NaN	1.17	NaN
-107	3.01	NaN	1.93	NaN	1.185	NaN
-106	3.06	NaN	1.96	NaN	1.2	NaN
-105	3.12	NaN	1.99	NaN	1.215	NaN
-104	3.18	NaN	2.02	NaN	1.23	NaN
-103	3.25	NaN	2.06	NaN	1.245	NaN
-102	3.32	NaN	2.1	NaN	1.265	NaN
-101	3.4	NaN	2.15	NaN	1.285	NaN
-100	3.49	NaN	2.2	NaN	1.305	NaN
-99	3.59	NaN	2.25	NaN	1.335	NaN
-98	3.71	NaN	2.32	NaN	1.355	NaN
-97	3.84	NaN	2.39	NaN	1.39	NaN
-96	3.99	NaN	2.47	NaN	1.415	NaN
-95	4.18	NaN	2.57	NaN	1.445	NaN
-94	4.41	NaN	2.7	NaN	1.49	NaN
-92	4.71	NaN	2.86	NaN	1.83	NaN
-92	5.13	NaN	3.08	NaN	1.93	NaN
-91	5.89	NaN	3.48	NaN	2.1	NaN
-89	5.89	NaN	3.48	NaN	2.1	NaN
-87	5.13	NaN	3.08	NaN	1.93	NaN
-87	4.71	NaN	2.86	NaN	1.83	NaN
-86	4.41	NaN	2.7	NaN	1.49	NaN
-85	4.18	NaN	2.57	NaN	1.445	NaN
-84	3.99	NaN	2.47	NaN	1.415	NaN
-83	3.84	NaN	2.39	NaN	1.39	NaN
-82	3.71	NaN	2.32	NaN	1.355	NaN
-81	3.59	NaN	2.25	NaN	1.335	NaN
-80	3.49	NaN	2.2	NaN	1.305	NaN
-79	3.4	NaN	2.15	NaN	1.285	NaN
-78	3.32	NaN	2.1	NaN	1.265	NaN
-77	3.25	NaN	2.06	NaN	1.245	NaN
-76	3.18	NaN	2.02	NaN	1.23	NaN
-75	3.12	NaN	1.99	NaN	1.215	NaN
-74	3.06	NaN	1.96	NaN	1.2	NaN
-73	3.01	NaN	1.93	NaN	1.185	NaN
-72	2.97	NaN	1.9	NaN	1.17	NaN
-71	2.92	NaN	1.88	NaN	1.155	NaN
-70	2.88	NaN	1.55	NaN	1.14	NaN
-68	2.85	NaN	1.52	NaN	1.125	NaN
-68	2.81	NaN	1.5	NaN	1.1	NaN
-66	2.78	NaN	1.48	NaN	0.98	NaN
-66	2.75	NaN	1.46	NaN	0.98	NaN
-65	2.72	NaN	1.445	NaN	0.97	NaN
-64	2.7	NaN	1.43	NaN	0.97	NaN
-63	2.68	NaN	1.42	NaN	0.97	NaN
-62	2.66	NaN	1.41	NaN	0.95	NaN
-61	2.64	NaN	1.395	NaN	0.95	NaN
-59	2.62	NaN	1.385	NaN	0.94	NaN
-59	2.6	NaN	1.38	NaN	0.94	NaN
-58	2.59	NaN	1.375	NaN	0.93	NaN
-57	2.57	NaN	1.37	NaN	0.92	NaN
-56	2.56	NaN	1.36	NaN	0.92	NaN
-55	2.55	NaN	1.355	NaN	0.855	NaN
-54	2.54	NaN	1.355	NaN	0.85	NaN
-53	2.53	NaN	1.345	NaN	0.845	NaN
-52	2.53	NaN	1.345	NaN	0.86	NaN
-51	2.52	NaN	1.34	NaN	0.83	NaN
-50	2.52	2.03	1.34	1.61	0.855	1.45
-49	2.51	2.04	1.34	1.61	0.85	1.45
-48	2.51	2.04	1.335	1.595	0.85	1.45
-47	2.51	2.05	1.335	1.345	0.81	1.1
-46	2.51	2.06	1.335	1.195	0.81	0.46
-45	2.51	2.07	1.335	1.09	0.85	0.46
-43	2.52	2.08	1.335	1.02	0.845	0.47
-43	2.52	2.09	1.34	0.96	0.805	0.47
-42	2.52	2.09	1.34	0.915	0.85	0.48
-41	2.53	2.095	1.34	0.875	0.805	0.48
-40	2.54	2.06	1.345	0.66	0.8	0.49
-39	2.54	2.03	1.345	0.67	0.85	0.5
-38	2.55	2	1.35	0.68	0.795	0.5
-37	2.26	1.975	1.355	0.69	0.8	0.51
-36	2.255	1.96	1.355	0.69	0.86	0.52
-35	2.255	1.945	1.36	0.7	0.8	0.52
-34	2.255	1.935	1.36	0.71	0.8	0.53
-33	2.265	1.92	1.365	0.72	0.805	0.54
-32	2.275	1.915	1.37	0.73	0.805	0.55
-31	2.285	1.91	1.375	0.74	0.81	0.56
-29	2.295	1.91	1.375	0.76	0.81	0.57
-29	2.31	1.91	1.375	0.77	0.81	0.58
-28	2.325	1.91	1.375	0.78	0.82	0.59
-27	2.345	1.91	1.375	0.8	0.82	0.6
-26	2.37	1.92	1.375	0.81	0.825	0.585
-25	2.385	1.925	1.37	0.83	0.83	0.59
-24	2.415	1.935	1.37	0.85	0.835	0.605
-23	2.44	1.945	1.36	0.86	0.84	0.615
-21	2.47	1.96	1.26	0.88	0.845	0.62
-21	2.5	1.975	1.29	0.9	0.855	0.635
-20	2.535	1.99	1.31	0.93	0.865	0.65
-19	2.575	2.01	1.33	0.95	0.87	0.665
-18	2.615	2.03	1.35	0.98	0.875	0.68
-17	2.66	2.055	1.38	1	0.89	0.69
-16	2.705	2.08	1.41	1.03	0.9	0.71
-14	2.755	2.105	1.44	1.07	0.91	0.71
-14	2.81	2.12	1.48	1.1	0.92	0.745
-13	2.875	1.89	1.52	1.14	0.94	0.765
-12	2.945	1.96	1.56	1.18	0.955	0.79
-10	3.02	2.04	1.6	1.23	0.97	0.81
-10	3.1	2.13	1.65	1.29	0.985	0.835
-9	3.19	2.23	1.71	1.35	1.01	0.75
-8	3.295	2.35	1.78	1.42	0.95	0.78
-7	3.415	2.48	1.85	1.5	0.97	0.8
-6	3.555	2.63	1.94	1.59	1.01	0.83
-5	3.71	2.82	2.04	1.7	1.04	0.87
-4	3.91	3.06	2.17	1.84	1.09	0.92
-3	4.17	3.37	2.33	2.02	1.15	0.98
-2	4.525	3.81	2.57	2.28	1.23	1.02
-1	5.14	4.59	2.84	2.72	1.335	1.15
1	5.14	4.59	2.84	2.72	1.335	1.15
2	4.525	3.81	2.57	2.28	1.23	1.02
3	4.17	3.37	2.33	2.02	1.15	0.98
4	3.91	3.06	2.17	1.84	1.09	0.92
5	3.71	2.82	2.04	1.7	1.04	0.87
6	3.555	2.63	1.94	1.59	1.01	0.83
7	3.415	2.48	1.85	1.5	0.97	0.8
8	3.295	2.35	1.78	1.42	0.95	0.78
9	3.19	2.23	1.71	1.35	1.01	0.75
10	3.1	2.13	1.65	1.29	0.985	0.835
10	3.02	2.04	1.6	1.23	0.97	0.81
12	2.945	1.96	1.56	1.18	0.955	0.79
13	2.875	1.89	1.52	1.14	0.94	0.765
14	2.81	2.12	1.48	1.1	0.92	0.745
14	2.755	2.105	1.44	1.07	0.91	0.71
16	2.705	2.08	1.41	1.03	0.9	0.71
17	2.66	2.055	1.38	1	0.89	0.69
18	2.615	2.03	1.35	0.98	0.875	0.68
19	2.575	2.01	1.33	0.95	0.87	0.665
20	2.535	1.99	1.31	0.93	0.865	0.65
21	2.5	1.975	1.29	0.9	0.855	0.635
21	2.47	1.96	1.26	0.88	0.845	0.62
23	2.44	1.945	1.36	0.86	0.84	0.615
24	2.415	1.935	1.37	0.85	0.835	0.605
25	2.385	1.925	1.37	0.83	0.83	0.59
26	2.37	1.92	1.375	0.81	0.825	0.585
27	2.345	1.91	1.375	0.8	0.82	0.6
28	2.325	1.91	1.375	0.78	0.82	0.59
29	2.31	1.91	1.375	0.77	0.81	0.58
29	2.295	1.91	1.375	0.76	0.81	0.57
31	2.285	1.91	1.375	0.74	0.81	0.56
32	2.275	1.915	1.37	0.73	0.805	0.55
33	2.265	1.92	1.365	0.72	0.805	0.54
34	2.255	1.935	1.36	0.71	0.8	0.53
35	2.255	1.945	1.36	0.7	0.8	0.52
36	2.255	1.96	1.355	0.69	0.86	0.52
37	2.26	1.975	1.355	0.69	0.8	0.51
38	2.55	2	1.35	0.68	0.795	0.5
39	2.54	2.03	1.345	0.67	0.85	0.5
40	2.54	2.06	1.345	0.66	0.8	0.49
41	2.53	2.095	1.34	0.875	0.805	0.48
42	2.52	2.09	1.34	0.915	0.85	0.48
43	2.52	2.09	1.34	0.96	0.805	0.47
43	2.52	2.08	1.335	1.02	0.845	0.47
45	2.51	2.07	1.335	1.09	0.85	0.46
46	2.51	2.06	1.335	1.195	0.81	0.46
47	2.51	2.05	1.335	1.345	0.81	1.1
48	2.51	2.04	1.335	1.595	0.85	1.45
49	2.51	2.04	1.34	1.61	0.85	1.45
50	2.52	2.03	1.34	1.61	0.855	1.45
51	2.52	NaN	1.34	NaN	0.83	NaN
52	2.53	NaN	1.345	NaN	0.86	NaN
53	2.53	NaN	1.345	NaN	0.845	NaN
54	2.54	NaN	1.355	NaN	0.85	NaN
55	2.55	NaN	1.355	NaN	0.855	NaN
56	2.56	NaN	1.36	NaN	0.92	NaN
57	2.57	NaN	1.37	NaN	0.92	NaN
58	2.59	NaN	1.375	NaN	0.93	NaN
59	2.6	NaN	1.38	NaN	0.94	NaN
59	2.62	NaN	1.385	NaN	0.94	NaN
61	2.64	NaN	1.395	NaN	0.95	NaN
62	2.66	NaN	1.41	NaN	0.95	NaN
63	2.68	NaN	1.42	NaN	0.97	NaN
64	2.7	NaN	1.43	NaN	0.97	NaN
65	2.72	NaN	1.445	NaN	0.97	NaN
66	2.75	NaN	1.46	NaN	0.98	NaN
66	2.78	NaN	1.48	NaN	0.98	NaN
68	2.81	NaN	1.5	NaN	1.1	NaN
68	2.85	NaN	1.52	NaN	1.125	NaN
70	2.88	NaN	1.55	NaN	1.14	NaN
71	2.92	NaN	1.88	NaN	1.155	NaN
72	2.97	NaN	1.9	NaN	1.17	NaN
73	3.01	NaN	1.93	NaN	1.185	NaN
74	3.06	NaN	1.96	NaN	1.2	NaN
75	3.12	NaN	1.99	NaN	1.215	NaN
76	3.18	NaN	2.02	NaN	1.23	NaN
77	3.25	NaN	2.06	NaN	1.245	NaN
78	3.32	NaN	2.1	NaN	1.265	NaN
79	3.4	NaN	2.15	NaN	1.285	NaN
80	3.49	NaN	2.2	NaN	1.305	NaN
81	3.59	NaN	2.25	NaN	1.335	NaN
82	3.71	NaN	2.32	NaN	1.355	NaN
83	3.84	NaN	2.39	NaN	1.39	NaN
84	3.99	NaN	2.47	NaN	1.415	NaN
85	4.18	NaN	2.57	NaN	1.445	NaN
86	4.41	NaN	2.7	NaN	1.49	NaN
87	4.71	NaN	2.86	NaN	1.83	NaN
87	5.13	NaN	3.08	NaN	1.93	NaN
89	5.89	NaN	3.48	NaN	2.1	NaN
91	5.89	NaN	3.48	NaN	2.1	NaN
92	5.13	NaN	3.08	NaN	1.93	NaN
92	4.71	NaN	2.86	NaN	1.83	NaN
94	4.41	NaN	2.7	NaN	1.49	NaN
95	4.18	NaN	2.57	NaN	1.445	NaN
96	3.99	NaN	2.47	NaN	1.415	NaN
97	3.84	NaN	2.39	NaN	1.39	NaN
98	3.71	NaN	2.32	NaN	1.355	NaN
99	3.59	NaN	2.25	NaN	1.335	NaN
100	3.49	NaN	2.2	NaN	1.305	NaN
101	3.4	NaN	2.15	NaN	1.285	NaN
102	3.32	NaN	2.1	NaN	1.265	NaN
103	3.25	NaN	2.06	NaN	1.245	NaN
104	3.18	NaN	2.02	NaN	1.23	NaN
105	3.12	NaN	1.99	NaN	1.215	NaN
106	3.06	NaN	1.96	NaN	1.2	NaN
107	3.01	NaN	1.93	NaN	1.185	NaN
108	2.97	NaN	1.9	NaN	1.17	NaN
108	2.92	NaN	1.88	NaN	1.155	NaN
110	2.88	NaN	1.55	NaN	1.14	NaN
111	2.85	NaN	1.52	NaN	1.125	NaN
112	2.81	NaN	1.5	NaN	1.1	NaN
113	2.78	NaN	1.48	NaN	0.98	NaN
114	2.75	NaN	1.46	NaN	0.98	NaN
114	2.72	NaN	1.445	NaN	0.97	NaN
116	2.7	NaN	1.43	NaN	0.97	NaN
117	2.68	NaN	1.42	NaN	0.97	NaN
118	2.66	NaN	1.41	NaN	0.95	NaN
119	2.64	NaN	1.395	NaN	0.95	NaN
119	2.62	NaN	1.385	NaN	0.94	NaN
121	2.6	NaN	1.38	NaN	0.94	NaN
122	2.59	NaN	1.375	NaN	0.93	NaN
123	2.57	NaN	1.37	NaN	0.92	NaN
124	2.56	NaN	1.36	NaN	0.92	NaN
124	2.55	NaN	1.355	NaN	0.855	NaN
126	2.54	NaN	1.355	NaN	0.85	NaN
127	2.53	NaN	1.345	NaN	0.845	NaN
128	2.53	NaN	1.345	NaN	0.86	NaN
129	2.52	NaN	1.34	NaN	0.83	NaN
130	2.52	2.03	1.34	1.61	0.855	1.45
131	2.51	2.04	1.34	1.61	0.85	1.45
132	2.51	2.04	1.335	1.595	0.85	1.45
133	2.51	2.05	1.335	1.345	0.81	1.1
133	2.51	2.06	1.335	1.195	0.81	0.46
135	2.51	2.07	1.335	1.09	0.85	0.46
136	2.52	2.08	1.335	1.02	0.845	0.47
137	2.52	2.09	1.34	0.96	0.805	0.47
137	2.52	2.09	1.34	0.915	0.85	0.48
139	2.53	2.095	1.34	0.875	0.805	0.48
140	2.54	2.06	1.345	0.66	0.8	0.49
141	2.54	2.03	1.345	0.67	0.85	0.5
142	2.55	2	1.35	0.68	0.795	0.5
143	2.26	1.975	1.355	0.69	0.8	0.51
144	2.255	1.96	1.355	0.69	0.86	0.52
145	2.255	1.945	1.36	0.7	0.8	0.52
146	2.255	1.935	1.36	0.71	0.8	0.53
147	2.265	1.92	1.365	0.72	0.805	0.54
148	2.275	1.915	1.37	0.73	0.805	0.55
149	2.285	1.91	1.375	0.74	0.81	0.56
150	2.295	1.91	1.375	0.76	0.81	0.57
151	2.31	1.91	1.375	0.77	0.81	0.58
152	2.325	1.91	1.375	0.78	0.82	0.59
153	2.345	1.91	1.375	0.8	0.82	0.6
154	2.37	1.92	1.375	0.81	0.825	0.585
155	2.385	1.925	1.37	0.83	0.83	0.59
156	2.415	1.935	1.37	0.85	0.835	0.605
156	2.44	1.945	1.36	0.86	0.84	0.615
158	2.47	1.96	1.26	0.88	0.845	0.62
159	2.5	1.975	1.29	0.9	0.855	0.635
160	2.535	1.99	1.31	0.93	0.865	0.65
160	2.575	2.01	1.33	0.95	0.87	0.665
162	2.615	2.03	1.35	0.98	0.875	0.68
163	2.66	2.055	1.38	1	0.89	0.69
164	2.705	2.08	1.41	1.03	0.9	0.71
164	2.755	2.105	1.44	1.07	0.91	0.71
166	2.81	2.12	1.48	1.1	0.92	0.745
167	2.875	1.89	1.52	1.14	0.94	0.765
168	2.945	1.96	1.56	1.18	0.955	0.79
169	3.02	2.04	1.6	1.23	0.97	0.81
170	3.1	2.13	1.65	1.29	0.985	0.835
171	3.19	2.23	1.71	1.35	1.01	0.75
172	3.295	2.35	1.78	1.42	0.95	0.78
173	3.415	2.48	1.85	1.5	0.97	0.8
174	3.555	2.63	1.94	1.59	1.01	0.83
174	3.71	2.82	2.04	1.7	1.04	0.87
175	3.91	3.06	2.17	1.84	1.09	0.92
177	4.17	3.37	2.33	2.02	1.15	0.98
178	4.525	3.81	2.57	2.28	1.23	1.02
179	5.14	4.59	2.84	2.72	1.335	1.15
181	5.14	4.59	2.84	2.72	1.335	1.15
