# Supplementary material for: Manipulating transient SOT-MRAM switching dynamics for efficiency improvement and probabilistic switching
Source: Sci Rep. 2025 Oct 31;15:38182. doi: 10.1038/s41598-025-22014-1 (PMC12578803; doi:10.1038/s41598-025-22014-1)
Supplement: Supplementary file 1 — Supplementary Information 1. [file 41598_2025_22014_MOESM1_ESM.zip › data/outofplane_clovers.csv]

beta (deg)	psi = 0 deg	psi = 2 deg	psi = 5 deg	psi = 10 deg
-181	5.61	4.7	3.895	3.39
-179	5.61	4.595	3.915	3.265
-178	4.85	4.23	3.875	3.255
-177	4.41	4.04	3.805	3.235
-175	4.1	3.86	3.72	3.22
-174	3.86	3.69	3.63	3.2
-174	3.67	3.54	3.54	3.17
-173	3.5	3.41	3.45	3.14
-172	3.36	3.29	3.37	3.105
-171	3.24	3.18	3.295	3.07
-170	3.14	3.09	3.23	3.03
-169	3.04	3	3.165	3
-168	2.96	2.92	3.105	2.96
-167	2.88	2.85	3.05	2.925
-166	2.81	2.96	3.005	2.885
-164	2.74	2.925	2.955	2.855
-164	2.68	2.885	2.91	2.825
-163	2.79	2.85	2.87	2.785
-162	2.77	2.815	2.83	2.755
-160	2.74	2.785	2.795	2.725
-160	2.715	2.75	2.76	2.7
-159	2.695	2.72	2.73	2.675
-158	2.665	2.695	2.705	2.645
-156	2.645	2.67	2.675	2.625
-156	2.62	2.64	2.65	2.6
-155	2.6	2.615	2.62	2.58
-154	2.58	2.6	2.6	2.56
-153	2.565	2.575	2.575	2.54
-152	2.545	2.555	2.555	2.52
-151	2.53	2.54	2.535	2.5
-150	2.515	2.525	2.52	2.49
-149	2.5	2.505	2.5	2.475
-148	2.485	2.49	2.49	2.46
-147	2.475	2.475	2.47	2.445
-146	2.46	2.465	2.46	2.435
-145	2.45	2.455	2.45	2.425
-144	2.44	2.44	2.44	2.42
-143	2.43	2.43	2.43	2.41
-142	2.425	2.425	2.42	2.405
-141	2.415	2.415	2.41	2.4
-140	2.41	2.415	2.41	2.395
-139	2.405	2.405	2.4	2.39
-137	2.4	2.405	2.4	2.39
-137	2.4	2.4	2.39	2.385
-136	2.395	2.395	2.39	2.39
-135	2.395	2.395	2.39	2.395
-133	2.395	2.395	2.395	2.4
-133	2.4	2.4	2.395	2.41
-132	2.4	2.4	2.395	2.425
-131	2.4	2.4	2.4	2.65
-130	2.41	2.41	2.41	2.65
-129	2.415	2.41	2.415	2.66
-128	2.425	2.42	2.425	2.66
-127	2.425	2.43	2.44	2.67
-126	2.435	2.44	2.45	2.68
-124	2.45	2.455	2.47	2.68
-124	2.465	2.465	2.505	2.69
-123	2.475	2.48	2.78	2.7
-122	2.495	2.505	2.8	2.71
-121	2.51	2.53	2.81	2.73
-119	2.535	2.88	2.83	2.74
-119	2.565	2.9	2.84	2.75
-118	2.6	2.92	2.86	2.77
-117	2.98	2.94	2.88	2.79
-116	3	2.96	2.9	2.81
-114	3.03	2.99	2.93	2.83
-114	3.06	3.01	2.95	2.85
-113	3.09	3.04	2.98	2.87
-112	3.12	3.07	3.01	2.9
-111	3.16	3.11	3.04	2.92
-110	3.19	3.14	3.07	2.95
-108	3.24	3.18	3.1	2.98
-108	3.28	3.22	3.14	3.02
-107	3.33	3.27	3.18	3.05
-106	3.38	3.32	3.23	3.09
-105	3.44	3.37	3.28	3.13
-104	3.5	3.43	3.33	3.17
-103	3.57	3.49	3.39	3.22
-102	3.65	3.56	3.45	3.27
-101	3.73	3.64	3.51	3.33
-100	3.82	3.72	3.59	3.39
-99	3.92	3.81	3.67	3.45
-98	4.04	3.92	3.75	3.52
-97	4.17	4.03	3.85	3.6
-96	4.32	4.17	3.97	3.69
-95	4.51	4.32	4.09	3.79
-94	4.73	4.51	4.24	3.9
-92	5.03	4.74	4.41	4.02
-92	5.44	5.04	4.66	4.15
-91	6.14	5.48	4.9	4.31
-89	6.14	8.68	10	10
-87	5.44	6.08	10	NaN
-87	5.03	5.41	6.56	NaN
-86	4.73	5.02	5.65	10
-85	4.51	4.73	5.18	7.33
-84	4.32	4.51	4.85	5.93
-83	4.17	4.33	4.61	5.36
-82	4.04	4.17	4.41	4.99
-81	3.92	4.04	4.25	4.72
-80	3.82	3.93	4.11	4.51
-79	3.73	3.83	3.99	4.34
-78	3.65	3.74	3.88	4.19
-77	3.57	3.65	3.79	4.06
-76	3.5	3.58	3.7	3.95
-75	3.44	3.51	3.63	3.85
-74	3.38	3.45	3.56	3.76
-73	3.33	3.39	3.49	3.68
-72	3.28	3.34	3.44	2.98
-71	3.24	3.29	3.38	2.92
-70	3.19	3.25	3.33	2.865
-68	3.16	3.21	3.29	2.815
-68	3.12	3.17	3.24	2.775
-66	3.09	3.13	2.74	2.735
-66	3.06	3.1	2.695	2.7
-65	3.03	3.07	2.655	2.665
-64	3	2.645	2.625	2.64
-63	2.98	2.605	2.6	2.61
-62	2.6	2.58	2.57	2.59
-61	2.565	2.555	2.55	2.565
-59	2.535	2.53	2.535	2.545
-59	2.51	2.51	2.51	2.525
-58	2.495	2.495	2.495	2.51
-57	2.475	2.475	2.48	2.49
-56	2.465	2.465	2.47	2.475
-55	2.45	2.45	2.455	2.46
-54	2.435	2.44	2.445	2.45
-53	2.425	2.43	2.43	2.435
-52	2.425	2.425	2.425	2.425
-51	2.415	2.415	2.42	2.42
-50	2.41	2.41	2.41	2.41
-49	2.4	2.4	2.405	2.405
-48	2.4	2.4	2.4	2.4
-47	2.4	2.395	2.395	2.39
-46	2.395	2.395	2.395	2.385
-45	2.395	2.4	2.395	2.38
-43	2.395	2.395	2.395	2.38
-43	2.4	2.395	2.39	2.375
-42	2.4	2.4	2.395	2.375
-41	2.405	2.405	2.4	2.37
-40	2.41	2.405	2.395	2.37
-39	2.415	2.415	2.4	2.37
-38	2.425	2.42	2.405	2.37
-37	2.43	2.425	2.41	2.37
-36	2.44	2.43	2.42	2.37
-35	2.45	2.445	2.425	2.375
-34	2.46	2.45	2.43	2.375
-33	2.475	2.465	2.44	2.375
-32	2.485	2.47	2.45	2.38
-31	2.5	2.485	2.45	2.385
-29	2.515	2.495	2.46	2.38
-29	2.53	2.51	2.475	2.385
-28	2.545	2.53	2.485	2.39
-27	2.565	2.54	2.49	2.39
-26	2.58	2.56	2.505	2.385
-25	2.6	2.575	2.515	2.375
-24	2.62	2.595	2.525	2.26
-23	2.645	2.61	2.535	2.29
-21	2.665	2.625	2.53	2.32
-21	2.695	2.645	2.42	2.35
-20	2.715	2.66	2.46	2.39
-19	2.74	2.665	2.5	2.43
-18	2.77	2.57	2.55	2.46
-17	2.79	2.63	2.6	2.5
-16	2.68	2.68	2.65	2.55
-14	2.74	2.74	2.71	2.59
-14	2.81	2.81	2.77	2.64
-13	2.88	2.88	2.84	2.69
-12	2.96	2.96	2.91	2.74
-10	3.04	3.05	2.99	2.8
-10	3.14	3.14	3.08	2.86
-9	3.24	3.25	3.17	2.92
-8	3.36	3.37	3.27	2.98
-7	3.5	3.52	3.39	3.04
-6	3.67	3.68	3.51	3.11
-5	3.86	3.87	3.64	3.17
-4	4.1	4.1	3.78	3.23
-3	4.41	4.37	3.92	3.29
-2	4.85	4.515	3.855	3.34
-1	5.61	4.7	3.895	3.39
1	5.61	4.595	3.915	3.265
2	4.85	4.23	3.875	3.255
3	4.41	4.04	3.805	3.235
4	4.1	3.86	3.72	3.22
5	3.86	3.69	3.63	3.2
6	3.67	3.54	3.54	3.17
7	3.5	3.41	3.45	3.14
8	3.36	3.29	3.37	3.105
9	3.24	3.18	3.295	3.07
10	3.14	3.09	3.23	3.03
10	3.04	3	3.165	3
12	2.96	2.92	3.105	2.96
13	2.88	2.85	3.05	2.925
14	2.81	2.96	3.005	2.885
14	2.74	2.925	2.955	2.855
16	2.68	2.885	2.91	2.825
17	2.79	2.85	2.87	2.785
18	2.77	2.815	2.83	2.755
19	2.74	2.785	2.795	2.725
20	2.715	2.75	2.76	2.7
21	2.695	2.72	2.73	2.675
21	2.665	2.695	2.705	2.645
23	2.645	2.67	2.675	2.625
24	2.62	2.64	2.65	2.6
25	2.6	2.615	2.62	2.58
26	2.58	2.6	2.6	2.56
27	2.565	2.575	2.575	2.54
28	2.545	2.555	2.555	2.52
29	2.53	2.54	2.535	2.5
29	2.515	2.525	2.52	2.49
31	2.5	2.505	2.5	2.475
32	2.485	2.49	2.49	2.46
33	2.475	2.475	2.47	2.445
34	2.46	2.465	2.46	2.435
35	2.45	2.455	2.45	2.425
36	2.44	2.44	2.44	2.42
37	2.43	2.43	2.43	2.41
38	2.425	2.425	2.42	2.405
39	2.415	2.415	2.41	2.4
40	2.41	2.415	2.41	2.395
41	2.405	2.405	2.4	2.39
42	2.4	2.405	2.4	2.39
43	2.4	2.4	2.39	2.385
43	2.395	2.395	2.39	2.39
45	2.395	2.395	2.39	2.395
46	2.395	2.395	2.395	2.4
47	2.4	2.4	2.395	2.41
48	2.4	2.4	2.395	2.425
49	2.4	2.4	2.4	2.65
50	2.41	2.41	2.41	2.65
51	2.415	2.41	2.415	2.66
52	2.425	2.42	2.425	2.66
53	2.425	2.43	2.44	2.67
54	2.435	2.44	2.45	2.68
55	2.45	2.455	2.47	2.68
56	2.465	2.465	2.505	2.69
57	2.475	2.48	2.78	2.7
58	2.495	2.505	2.8	2.71
59	2.51	2.53	2.81	2.73
59	2.535	2.88	2.83	2.74
61	2.565	2.9	2.84	2.75
62	2.6	2.92	2.86	2.77
63	2.98	2.94	2.88	2.79
64	3	2.96	2.9	2.81
65	3.03	2.99	2.93	2.83
66	3.06	3.01	2.95	2.85
66	3.09	3.04	2.98	2.87
68	3.12	3.07	3.01	2.9
68	3.16	3.11	3.04	2.92
70	3.19	3.14	3.07	2.95
71	3.24	3.18	3.1	2.98
72	3.28	3.22	3.14	3.02
73	3.33	3.27	3.18	3.05
74	3.38	3.32	3.23	3.09
75	3.44	3.37	3.28	3.13
76	3.5	3.43	3.33	3.17
77	3.57	3.49	3.39	3.22
78	3.65	3.56	3.45	3.27
79	3.73	3.64	3.51	3.33
80	3.82	3.72	3.59	3.39
81	3.92	3.81	3.67	3.45
82	4.04	3.92	3.75	3.52
83	4.17	4.03	3.85	3.6
84	4.32	4.17	3.97	3.69
85	4.51	4.32	4.09	3.79
86	4.73	4.51	4.24	3.9
87	5.03	4.74	4.41	4.02
87	5.44	5.04	4.66	4.15
89	6.14	5.48	4.9	4.31
91	6.14	8.68	10	10
92	5.44	6.08	10	NaN
92	5.03	5.41	6.56	NaN
94	4.73	5.02	5.65	10
95	4.51	4.73	5.18	7.33
96	4.32	4.51	4.85	5.93
97	4.17	4.33	4.61	5.36
98	4.04	4.17	4.41	4.99
99	3.92	4.04	4.25	4.72
100	3.82	3.93	4.11	4.51
101	3.73	3.83	3.99	4.34
102	3.65	3.74	3.88	4.19
103	3.57	3.65	3.79	4.06
104	3.5	3.58	3.7	3.95
105	3.44	3.51	3.63	3.85
106	3.38	3.45	3.56	3.76
107	3.33	3.39	3.49	3.68
108	3.28	3.34	3.44	2.98
108	3.24	3.29	3.38	2.92
110	3.19	3.25	3.33	2.865
111	3.16	3.21	3.29	2.815
112	3.12	3.17	3.24	2.775
113	3.09	3.13	2.74	2.735
114	3.06	3.1	2.695	2.7
114	3.03	3.07	2.655	2.665
116	3	2.645	2.625	2.64
117	2.98	2.605	2.6	2.61
118	2.6	2.58	2.57	2.59
119	2.565	2.555	2.55	2.565
119	2.535	2.53	2.535	2.545
121	2.51	2.51	2.51	2.525
122	2.495	2.495	2.495	2.51
123	2.475	2.475	2.48	2.49
124	2.465	2.465	2.47	2.475
124	2.45	2.45	2.455	2.46
126	2.435	2.44	2.445	2.45
127	2.425	2.43	2.43	2.435
128	2.425	2.425	2.425	2.425
129	2.415	2.415	2.42	2.42
130	2.41	2.41	2.41	2.41
131	2.4	2.4	2.405	2.405
132	2.4	2.4	2.4	2.4
133	2.4	2.395	2.395	2.39
133	2.395	2.395	2.395	2.385
135	2.395	2.4	2.395	2.38
136	2.395	2.395	2.395	2.38
137	2.4	2.395	2.39	2.375
137	2.4	2.4	2.395	2.375
139	2.405	2.405	2.4	2.37
140	2.41	2.405	2.395	2.37
141	2.415	2.415	2.4	2.37
142	2.425	2.42	2.405	2.37
143	2.43	2.425	2.41	2.37
144	2.44	2.43	2.42	2.37
145	2.45	2.445	2.425	2.375
146	2.46	2.45	2.43	2.375
147	2.475	2.465	2.44	2.375
148	2.485	2.47	2.45	2.38
149	2.5	2.485	2.45	2.385
150	2.515	2.495	2.46	2.38
151	2.53	2.51	2.475	2.385
152	2.545	2.53	2.485	2.39
153	2.565	2.54	2.49	2.39
154	2.58	2.56	2.505	2.385
155	2.6	2.575	2.515	2.375
156	2.62	2.595	2.525	2.26
156	2.645	2.61	2.535	2.29
158	2.665	2.625	2.53	2.32
159	2.695	2.645	2.42	2.35
160	2.715	2.66	2.46	2.39
160	2.74	2.665	2.5	2.43
162	2.77	2.57	2.55	2.46
163	2.79	2.63	2.6	2.5
164	2.68	2.68	2.65	2.55
164	2.74	2.74	2.71	2.59
166	2.81	2.81	2.77	2.64
167	2.88	2.88	2.84	2.69
168	2.96	2.96	2.91	2.74
169	3.04	3.05	2.99	2.8
170	3.14	3.14	3.08	2.86
171	3.24	3.25	3.17	2.92
172	3.36	3.37	3.27	2.98
173	3.5	3.52	3.39	3.04
174	3.67	3.68	3.51	3.11
174	3.86	3.87	3.64	3.17
175	4.1	4.1	3.78	3.23
177	4.41	4.37	3.92	3.29
178	4.85	4.515	3.855	3.34
179	5.61	4.7	3.895	3.39
181	5.61	4.595	3.915	3.265
