# Supplementary material for: Manipulating transient SOT-MRAM switching dynamics for efficiency improvement and probabilistic switching
Source: Sci Rep. 2025 Oct 31;15:38182. doi: 10.1038/s41598-025-22014-1 (PMC12578803; doi:10.1038/s41598-025-22014-1)
Supplement: Supplementary file 1 — Supplementary Information 1. [file 41598_2025_22014_MOESM1_ESM.zip › data/triangles.csv]

tau	eta, rectangular	eta, falling triangle	eta, rising triangle	eta, centered triangle
0.952380952	4.991101396	4.88853081	4.949817404	4.88853081
0.977443609	4.88853081	4.788068122	4.848095233	4.768224704
1.002506266	4.768224704	4.670234388	4.728784241	4.650879314
1.027568922	4.68967001	4.555300528	4.631604454	4.555300528
1.052631579	4.593294048	4.461685952	4.517621272	4.443195175
1.077694236	4.498898679	4.36999522	4.443195175	4.351884441
1.102756892	4.4064432	4.280188796	4.33384872	4.262450206
1.127819549	4.33384872	4.192227956	4.262450206	4.174853907
1.152882206	4.262450206	4.106074773	4.174853907	4.089057772
1.177944862	4.192227956	4.021692096	4.106074773	4.005024807
1.203007519	4.123162591	3.955436245	4.038428748	3.922718777
1.228070175	4.055235052	3.874149294	3.955436245	3.858093474
1.253132832	3.988426592	3.810324155	3.906461668	3.794532847
1.278195489	3.922718777	3.74755051	3.826181179	3.716552573
1.303258145	3.874149294	3.685811037	3.778806985	3.655323779
1.328320802	3.826181179	3.625088698	3.716552573	3.595103707
1.353383459	3.763146295	3.565366737	3.670535755	3.535875737
1.378446115	3.716552573	3.506628672	3.610065071	3.492095985
1.403508772	3.670535755	3.463211045	3.565366737	3.434565028
1.428571429	3.625088698	3.406155957	3.521221839	3.377981872
1.453634085	3.580204348	3.363982342	3.477623526	3.336157097
1.478696742	3.550590618	3.308562009	3.434565028	3.281195174
1.503759398	3.506628672	3.267596761	3.392039663	3.240568771
1.528822055	3.477623526	3.227138728	3.35004083	3.200445388
1.553884712	3.434565028	3.18718163	3.322330902	3.160818796
1.578947368	3.392039663	3.147719264	3.281195174	3.121682844
1.604010025	3.363982342	3.108745505	3.240568771	3.083031457
1.629072682	3.336157097	3.070254303	3.213764344	3.044858635
1.654135338	3.294850178	3.032239683	3.173972842	3.007158454
1.679197995	3.267596761	2.994695744	3.147719264	2.96992506
1.704260652	3.240568771	2.957616659	3.121682844	2.933152676
1.729323308	3.213764344	2.933152676	3.095861784	2.908891047
1.754385965	3.18718163	2.896835591	3.057530102	2.87287436
1.779448622	3.160818796	2.86096817	3.044858635	2.837303617
1.804511278	3.134674022	2.837303617	3.007158454	2.813834805
1.829573935	3.108745505	2.802173296	2.994695744	2.790560116
1.854636591	3.083031457	2.778995065	2.96992506	2.756008554
1.879699248	3.070254303	2.756008554	2.945359268	2.733212176
1.904761905	3.044858635	2.721884795	2.920996672	2.710604358
1.929824561	3.019673028	2.699370672	2.908891047	2.677042775
1.954887218	2.994695744	2.677042775	2.884830098	2.654899564
1.979949875	2.790560116	2.654899564	2.87287436	2.632939511
2.005012531	2.710604358	2.632939511	2.849111324	2.611161101
2.030075188	2.66594818	2.611161101	2.825544844	2.589562831
2.055137845	2.622027695	2.578830783	2.813834805	2.568143212
2.080200501	2.578830783	2.557499935	2.802173296	2.546900766
2.105263158	2.546900766	2.536345524	2.778995065	2.536345524
2.130325815	2.515366093	2.525834027	2.767477944	2.515366093
2.155388471	2.48422187	2.504941542	2.756008554	2.494560194
2.180451128	2.453463261	2.48422187	2.733212176	2.473926391
2.205513784	2.423085493	2.463673581	2.721884795	2.463673581
2.230576441	2.403042894	2.443295257	2.710604358	2.443295257
2.255639098	2.37328941	2.423085493	2.699370672	2.423085493
2.280701754	2.353658701	2.413043385	2.688183542	2.413043385
2.305764411	2.324516672	2.39308385	2.677042775	2.39308385
2.330827068	2.305289387	2.37328941	2.66594818	2.383166079
2.355889724	2.286221141	2.363453674	2.654899564	2.363453674
2.380952381	2.267310619	2.343904322	2.643896738	2.353658701
2.406015038	2.248556515	2.324516672	2.453463261	2.334190368
2.431077694	2.229957537	2.314883067	2.403042894	2.324516672
2.456140351	2.2115124	2.295735467	2.363453674	2.314883067
2.481203008	2.193219832	2.286221141	2.343904322	2.295735467
2.506265664	2.175078572	2.11275773	2.314883067	2.286221141
2.531328321	2.157087367	2.086598437	2.286221141	2.276746246
2.556390977	2.148147648	2.060763038	2.267310619	2.257914096
2.581453634	2.130379203	2.035247521	2.248556515	2.248556515
2.606516291	2.11275773	2.010047927	2.220715818	2.239237716
2.631578947	2.104001728	1.993421777	2.202347124	2.229957537
2.656641604	2.086598437	1.968740052	2.184130367	2.220715818
2.681704261	2.077950848	1.952455581	2.166064291	2.2115124
2.706766917	2.069339098	1.936305807	2.148147648	2.202347124
2.731829574	2.052222519	1.920289616	2.139244978	2.184130367
2.756892231	2.043717396	1.896513384	2.121550171	2.175078572
2.781954887	2.035247521	1.880826336	2.104001728	2.026812748
2.807017544	2.018412932	1.865269045	2.086598437	1.993421777
2.832080201	2.010047927	1.849840436	2.077950848	1.968740052
2.857142857	2.00171759	1.834539445	2.060763038	1.952455581
2.882205514	1.993421777	1.826936476	2.052222519	1.928281083
2.90726817	1.985160345	1.811824936	2.043717396	1.912331269
2.932330827	1.97693315	1.796838391	2.026812748	1.896513384
2.957393484	1.968740052	1.781975807	2.018412932	1.880826336
2.98245614	1.96058091	1.76723616	2.010047927	1.865269045
3.007518797	1.952455581	1.759912119	2.00171759	1.849840436
3.032581454	1.944363927	1.745354972	1.985160345	1.834539445
3.05764411	1.936305807	1.730918235	1.97693315	1.819365017
3.082706767	1.928281083	1.723744708	1.968740052	1.811824936
3.107769424	1.920289616	1.70948672	1.96058091	1.796838391
3.13283208	1.912331269	1.702402013	1.952455581	1.781975807
3.157894737	1.904405903	1.688320562	1.952455581	1.77459068
3.182957393	1.896513384	1.681323575	1.944363927	1.759912119
3.20802005	1.896513384	1.667416475	1.936305807	1.752618432
3.233082707	1.888653573	1.660506121	1.928281083	1.738121615
3.258145363	1.880826336	1.653624407	1.920289616	1.730918235
3.28320802	1.873031539	1.639946421	1.912331269	1.716600911
3.308270677	1.873031539	1.633149913	1.912331269	1.70948672
3.333333333	1.865269045	1.619641282	1.904405903	1.702402013
3.35839599	1.857538722	1.612928926	1.896513384	1.695346668
3.383458647	1.857538722	1.606244388	1.896513384	1.681323575
3.408521303	1.849840436	1.599587553	1.888653573	1.674355586
3.43358396	1.842174054	1.586356534	1.888653573	1.667416475
3.458646617	1.842174054	1.579782121	1.880826336	1.660506121
3.483709273	1.834539445	1.573234955	1.880826336	1.653624407
3.50877193	1.716600911	1.566714922	1.873031539	1.646771213
3.533834586	1.695346668	1.560221911	1.873031539	1.639946421
3.558897243	1.674355586	1.547316506	1.873031539	1.626381572
3.5839599	1.660506121	1.540903888	1.865269045	1.619641282
3.609022556	1.646771213	1.534517847	1.865269045	1.612928926
3.634085213	1.633149913	1.528158272	1.865269045	1.606244388
3.65914787	1.619641282	1.521825053	1.857538722	1.606244388
3.684210526	1.606244388	1.515518081	1.857538722	1.599587553
3.709273183	1.599587553	1.509237248	1.857538722	1.592958306
3.73433584	1.586356534	1.502982444	1.849840436	1.586356534
3.759398496	1.579782121	1.496753563	1.849840436	1.579782121
3.784461153	1.573234955	1.490550496	1.849840436	1.573234955
3.80952381	1.560221911	1.484373137	1.849840436	1.566714922
3.834586466	1.55375581	1.478221379	1.842174054	1.566714922
3.859649123	1.547316506	1.472095116	1.842174054	1.560221911
3.884711779	1.540903888	1.465994242	1.842174054	1.55375581
3.909774436	1.528158272	1.459918652	1.842174054	1.547316506
3.934837093	1.521825053	1.453868242	1.842174054	1.547316506
3.959899749	1.515518081	1.447842907	1.842174054	1.540903888
3.984962406	1.509237248	1.441842543	1.842174054	1.534517847
4.010025063	1.502982444	1.435867047	1.834539445	1.528158272
4.035087719	1.496753563	1.429916315	1.745354972	1.528158272
4.060150376	1.490550496	1.423990244	1.716600911	1.521825053
4.085213033	1.490550496	1.423990244	1.702402013	1.521825053
4.110275689	1.484373137	1.418088734	1.688320562	1.515518081
4.135338346	1.478221379	1.412211682	1.674355586	1.509237248
4.160401003	1.472095116	1.406358986	1.667416475	1.509237248
4.185463659	1.465994242	1.400530545	1.653624407	1.502982444
4.210526316	1.465994242	1.39472626	1.646771213	1.502982444
4.235588972	1.459918652	1.39472626	1.639946421	1.496753563
4.260651629	1.453868242	1.38894603	1.633149913	1.496753563
4.285714286	1.453868242	1.383189755	1.626381572	1.490550496
4.310776942	1.447842907	1.377457336	1.612928926	1.490550496
4.335839599	1.441842543	1.377457336	1.606244388	1.484373137
4.360902256	1.441842543	1.371748674	1.599587553	1.484373137
4.385964912	1.435867047	1.366063671	1.599587553	1.478221379
4.411027569	1.429916315	1.360402228	1.592958306	1.478221379
4.436090226	1.429916315	1.360402228	1.586356534	1.472095116
4.461152882	1.423990244	1.305062355	1.579782121	1.472095116
4.486215539	1.423990244	1.288903612	1.573234955	1.472095116
4.511278195	1.418088734	1.278242421	1.573234955	1.465994242
4.536340852	1.418088734	1.27294494	1.566714922	1.465994242
4.561403509	1.412211682	1.262415752	1.560221911	1.465994242
4.586466165	1.412211682	1.257183862	1.560221911	1.459918652
4.611528822	1.412211682	1.251973655	1.55375581	1.459918652
4.636591479	1.406358986	1.246785042	1.55375581	1.453868242
4.661654135	1.406358986	1.236472235	1.547316506	1.453868242
4.686716792	1.400530545	1.231347864	1.547316506	1.453868242
4.711779449	1.400530545	1.226244731	1.547316506	1.453868242
4.736842105	1.39472626	1.221162747	1.540903888	1.447842907
4.761904762	1.39472626	1.216101824	1.540903888	1.383189755
4.786967419	1.39472626	1.211061876	1.534517847	1.371748674
4.812030075	1.38894603	1.206042814	1.534517847	1.360402228
4.837092732	1.38894603	1.201044554	1.534517847	1.354764249
4.862155388	1.38894603	1.196067008	1.534517847	1.349149635
4.887218045	1.383189755	1.191110091	1.528158272	1.34355829
4.912280702	1.383189755	1.186173716	1.528158272	1.337990118
4.937343358	1.383189755	1.1812578	1.528158272	1.332445022
4.962406015	1.377457336	1.176362258	1.528158272	1.326922907
4.987468672	1.305062355	1.171487004	1.528158272	1.321423677
5.012531328	1.294267507	1.166631954	1.528158272	1.315947238
5.037593985	1.283561948	1.161797026	1.528158272	1.310493496
5.062656642	1.278242421	1.156982136	1.521825053	1.305062355
5.087719298	1.27294494	1.156982136	1.528158272	1.305062355
5.112781955	1.262415752	1.1521872	1.521825053	1.299653723
5.137844612	1.257183862	1.147412136	1.521825053	1.294267507
5.162907268	1.251973655	1.142656861	1.521825053	1.294267507
5.187969925	1.246785042	1.137921294	1.521825053	1.288903612
5.213032581	1.241617931	1.133205353	1.521825053	1.283561948
5.238095238	1.236472235	1.133205353	1.528158272	1.283561948
5.263157895	1.231347864	1.128508956	1.528158272	1.278242421
5.288220551	1.226244731	1.123832023	1.528158272	1.27294494
5.313283208	1.226244731	1.119174472	1.528158272	1.27294494
5.338345865	1.221162747	1.119174472	1.528158272	1.267669414
5.363408521	1.216101824	1.114536224	1.528158272	1.267669414
5.388471178	1.211061876	1.109917199	1.528158272	1.262415752
5.413533835	1.211061876	1.105317316	1.528158272	1.262415752
5.438596491	1.206042814	1.105317316	1.528158272	1.257183862
5.463659148	1.206042814	1.100736497	1.528158272	1.257183862
5.488721805	1.201044554	1.096174663	1.453868242	1.251973655
5.513784461	1.196067008	1.096174663	1.447842907	1.251973655
5.538847118	1.196067008	1.091631734	1.435867047	1.246785042
5.563909774	1.191110091	1.087107633	1.429916315	1.246785042
5.588972431	1.191110091	1.087107633	1.418088734	1.241617931
5.614035088	1.186173716	1.082602281	1.412211682	1.241617931
5.639097744	1.186173716	1.078115601	1.406358986	1.241617931
5.664160401	1.1812578	1.078115601	1.406358986	1.236472235
5.689223058	1.1812578	1.073647515	1.400530545	1.236472235
5.714285714	1.176362258	1.069197947	1.39472626	1.231347864
5.739348371	1.176362258	1.069197947	1.38894603	1.231347864
5.764411028	1.176362258	1.064766819	1.383189755	1.231347864
5.789473684	1.171487004	1.064766819	1.383189755	1.226244731
5.814536341	1.171487004	1.060354056	1.377457336	1.226244731
5.839598997	1.166631954	1.05595958	1.377457336	1.226244731
5.864661654	1.166631954	1.05595958	1.371748674	1.221162747
5.889724311	1.166631954	1.051583317	1.371748674	1.221162747
5.914786967	1.161797026	1.051583317	1.366063671	1.221162747
5.939849624	1.161797026	1.04722519	1.366063671	1.221162747
5.964912281	1.161797026	1.04722519	1.360402228	1.216101824
5.989974937	1.161797026	1.042885125	1.360402228	1.216101824
6.015037594	1.156982136	1.038563046	1.360402228	1.216101824
6.040100251	1.156982136	1.038563046	1.360402228	1.211061876
6.065162907	1.156982136	1.03425888	1.354764249	1.211061876
6.090225564	1.1521872	1.03425888	1.354764249	1.211061876
6.115288221	1.1521872	1.029972552	1.354764249	1.211061876
6.140350877	1.1521872	1.029972552	1.354764249	1.211061876
6.165413534	1.1521872	1.025703988	1.349149635	1.206042814
6.19047619	1.147412136	1.025703988	1.349149635	1.206042814
6.215538847	1.147412136	1.021453114	1.349149635	1.206042814
6.240601504	1.147412136	1.021453114	1.349149635	1.206042814
6.26566416	1.147412136	1.017219858	1.349149635	1.206042814
6.290726817	1.147412136	1.017219858	1.349149635	1.201044554
6.315789474	1.142656861	1.013004145	1.349149635	1.201044554
6.34085213	1.142656861	1.013004145	1.349149635	1.201044554
6.365914787	1.142656861	1.008805904	1.349149635	1.201044554
6.390977444	1.091631734	0.983979322	1.349149635	1.201044554
6.4160401	1.082602281	0.975840318	1.349149635	1.201044554
6.441102757	1.078115601	0.971796097	1.349149635	1.196067008
6.466165414	1.069197947	0.967768636	1.349149635	1.196067008
6.49122807	1.064766819	0.967768636	1.349149635	1.156982136
6.516290727	1.060354056	0.963757866	1.349149635	1.1521872
6.541353383	1.05595958	0.959763719	1.349149635	1.147412136
6.56641604	1.05595958	0.955786125	1.349149635	1.147412136
6.591478697	1.051583317	0.951825015	1.349149635	1.142656861
6.616541353	1.04722519	0.951825015	1.349149635	1.137921294
6.64160401	1.042885125	0.947880321	1.349149635	1.133205353
6.666666667	1.042885125	0.943951976	1.349149635	1.133205353
6.691729323	1.038563046	0.940039911	1.354764249	1.128508956
6.71679198	1.03425888	0.940039911	1.354764249	1.128508956
6.741854637	1.03425888	0.936144059	1.354764249	1.123832023
6.766917293	1.029972552	0.932264352	1.354764249	1.123832023
6.79197995	1.029972552	0.932264352	1.354764249	1.119174472
6.817042607	1.025703988	0.928400725	1.288903612	1.119174472
6.842105263	1.025703988	0.92455311	1.283561948	1.114536224
6.86716792	1.021453114	0.92455311	1.27294494	1.114536224
6.892230576	1.021453114	0.92072144	1.267669414	1.109917199
6.917293233	1.021453114	0.92072144	1.262415752	1.109917199
6.94235589	1.017219858	0.916905651	1.257183862	1.105317316
6.967418546	1.017219858	0.913105675	1.251973655	1.105317316
6.992481203	1.013004145	0.913105675	1.246785042	1.105317316
7.01754386	1.013004145	0.909321448	1.246785042	1.100736497
7.042606516	1.013004145	0.909321448	1.241617931	1.100736497
7.067669173	1.008805904	0.905552904	1.241617931	1.100736497
7.09273183	1.008805904	0.905552904	1.236472235	1.096174663
7.117794486	1.008805904	0.901799978	1.231347864	1.096174663
7.142857143	1.004625062	0.898062606	1.231347864	1.091631734
7.167919799	1.004625062	0.898062606	1.226244731	1.091631734
7.192982456	1.004625062	0.894340722	1.226244731	1.091631734
7.218045113	1.004625062	0.894340722	1.226244731	1.091631734
7.243107769	1.000461546	0.890634263	1.221162747	1.087107633
7.268170426	1.000461546	0.890634263	1.221162747	1.087107633
7.293233083	1.000461546	0.886943166	1.221162747	1.087107633
7.318295739	1.000461546	0.886943166	1.216101824	1.082602281
7.343358396	1.000461546	0.883267365	1.216101824	1.082602281
7.368421053	0.996315286	0.883267365	1.216101824	1.082602281
7.393483709	0.996315286	0.879606798	1.216101824	1.082602281
7.418546366	0.996315286	0.879606798	1.211061876	1.078115601
7.443609023	0.996315286	0.875961402	1.211061876	1.078115601
7.468671679	0.992186209	0.875961402	1.211061876	1.078115601
7.493734336	0.992186209	0.872331113	1.211061876	1.078115601
7.518796992	0.992186209	0.872331113	1.211061876	1.073647515
7.543859649	0.992186209	0.872331113	1.211061876	1.073647515
7.568922306	0.992186209	0.86871587	1.211061876	1.073647515
7.593984962	0.992186209	0.86871587	1.211061876	1.073647515
7.619047619	0.988074245	0.86511561	1.211061876	1.069197947
7.644110276	0.988074245	0.86511561	1.211061876	1.069197947
7.669172932	0.988074245	0.86153027	1.211061876	1.069197947
7.694235589	0.988074245	0.86153027	1.211061876	1.069197947
7.719298246	0.988074245	0.857959789	1.211061876	1.069197947
7.744360902	0.988074245	0.857959789	1.211061876	1.064766819
7.769423559	0.988074245	0.857959789	1.211061876	1.064766819
7.794486216	0.951825015	0.854404106	1.211061876	1.064766819
7.819548872	0.943951976	0.854404106	1.211061876	1.064766819
7.844611529	0.940039911	0.850863158	1.211061876	1.064766819
7.869674185	0.936144059	0.850863158	1.211061876	1.064766819
7.894736842	0.932264352	0.850863158	1.211061876	1.064766819
7.919799499	0.932264352	0.847336886	1.211061876	1.060354056
7.944862155	0.928400725	0.847336886	1.216101824	1.060354056
7.969924812	0.92455311	0.843825227	1.216101824	1.060354056
7.994987469	0.92455311	0.843825227	1.216101824	1.060354056
8.020050125	0.92072144	0.843825227	1.216101824	1.060354056
8.045112782	0.916905651	0.840328122	1.216101824	1.060354056
8.070175439	0.916905651	0.840328122	1.216101824	1.029972552
8.095238095	0.913105675	0.836845511	1.216101824	1.025703988
8.120300752	0.913105675	0.836845511	1.166631954	1.025703988
8.145363409	0.913105675	0.836845511	1.161797026	1.021453114
8.170426065	0.909321448	0.833377332	1.156982136	1.017219858
8.195488722	0.909321448	0.833377332	1.1521872	1.017219858
8.220551378	0.905552904	0.833377332	1.147412136	1.013004145
8.245614035	0.905552904	0.829923527	1.142656861	1.013004145
8.270676692	0.905552904	0.816250851	1.137921294	1.008805904
8.295739348	0.901799978	0.812868024	1.137921294	1.008805904
8.320802005	0.901799978	0.809499217	1.133205353	1.004625062
8.345864662	0.901799978	0.806144371	1.128508956	1.004625062
8.370927318	0.901799978	0.802803428	1.128508956	1.004625062
8.395989975	0.898062606	0.802803428	1.123832023	1.000461546
8.421052632	0.898062606	0.799476332	1.123832023	1.000461546
8.446115288	0.898062606	0.799476332	1.123832023	0.996315286
8.471177945	0.894340722	0.796163024	1.119174472	0.996315286
8.496240602	0.894340722	0.796163024	1.119174472	0.996315286
8.521303258	0.894340722	0.792863448	1.119174472	0.992186209
8.546365915	0.894340722	0.792863448	1.114536224	0.992186209
8.571428571	0.894340722	0.789577546	1.114536224	0.992186209
8.596491228	0.890634263	0.786305263	1.114536224	0.988074245
8.621553885	0.890634263	0.786305263	1.114536224	0.988074245
8.646616541	0.890634263	0.78304654	1.109917199	0.988074245
8.671679198	0.890634263	0.78304654	1.109917199	0.988074245
8.696741855	0.890634263	0.78304654	1.109917199	0.983979322
8.721804511	0.890634263	0.779801323	1.109917199	0.983979322
8.746867168	0.886943166	0.779801323	1.109917199	0.983979322
8.771929825	0.886943166	0.776569556	1.109917199	0.983979322
8.796992481	0.886943166	0.776569556	1.109917199	0.97990137
8.822055138	0.886943166	0.773351182	1.109917199	0.97990137
8.847117794	0.886943166	0.773351182	1.105317316	0.97990137
8.872180451	0.886943166	0.770146146	1.105317316	0.97990137
8.897243108	0.883267365	0.770146146	1.105317316	0.975840318
8.922305764	0.883267365	0.766954392	1.105317316	0.975840318
8.947368421	0.883267365	0.766954392	1.105317316	0.975840318
8.972431078	0.883267365	0.766954392	1.105317316	0.975840318
8.997493734	0.883267365	0.763775867	1.109917199	0.971796097
9.022556391	0.883267365	0.763775867	1.109917199	0.971796097
9.047619048	0.883267365	0.760610514	1.109917199	0.971796097
9.072681704	0.883267365	0.760610514	1.109917199	0.971796097
9.097744361	0.883267365	0.760610514	1.109917199	0.971796097
9.122807018	0.879606798	0.75745828	1.109917199	0.971796097
9.147869674	0.879606798	0.75745828	1.109917199	0.967768636
9.172932331	0.850863158	0.75431911	1.109917199	0.967768636
9.197994987	0.847336886	0.75431911	1.109917199	0.967768636
9.223057644	0.843825227	0.75431911	1.109917199	0.967768636
9.248120301	0.840328122	0.751192949	1.109917199	0.967768636
9.273182957	0.836845511	0.751192949	1.114536224	0.967768636
9.298245614	0.836845511	0.751192949	1.114536224	0.963757866
9.323308271	0.833377332	0.748079745	1.114536224	0.963757866
9.348370927	0.833377332	0.748079745	1.114536224	0.963757866
9.373433584	0.829923527	0.744979442	1.114536224	0.963757866
9.398496241	0.829923527	0.744979442	1.073647515	0.963757866
9.423558897	0.826484035	0.744979442	1.064766819	0.963757866
9.448621554	0.826484035	0.741891989	1.060354056	0.963757866
9.473684211	0.823058798	0.741891989	1.05595958	0.963757866
9.498746867	0.823058798	0.741891989	1.051583317	0.963757866
9.523809524	0.823058798	0.73881733	1.051583317	0.959763719
9.54887218	0.819647757	0.73881733	1.04722519	0.959763719
9.573934837	0.819647757	0.73881733	1.042885125	0.959763719
9.598997494	0.819647757	0.735755415	1.042885125	0.959763719
9.62406015	0.819647757	0.735755415	1.038563046	0.940039911
9.649122807	0.816250851	0.735755415	1.038563046	0.936144059
9.674185464	0.816250851	0.732706189	1.03425888	0.936144059
9.69924812	0.816250851	0.732706189	1.03425888	0.932264352
9.724310777	0.816250851	0.732706189	1.029972552	0.932264352
9.749373434	0.812868024	0.7296696	1.029972552	0.928400725
9.77443609	0.812868024	0.7296696	1.029972552	0.928400725
9.799498747	0.812868024	0.7296696	1.025703988	0.928400725
9.824561404	0.812868024	0.726645595	1.025703988	0.92455311
9.84962406	0.809499217	0.726645595	1.025703988	0.92455311
9.874686717	0.809499217	0.726645595	1.025703988	0.92455311
9.899749373	0.809499217	0.723634123	1.021453114	0.92072144
9.92481203	0.809499217	0.723634123	1.021453114	0.92072144
9.949874687	0.809499217	0.723634123	1.021453114	0.92072144
9.974937343	0.809499217	0.720635132	1.021453114	0.916905651
10	0.806144371	0.720635132	1.021453114	0.916905651
